# Supplementary material for: Post-traumatic stress in older, community-dwelling adults with hypertension during the COVID-19 pandemic: An investigation of pre-pandemic sociodemographic, health, and vascular and inflammatory biomarker predictors
Source: J Health Psychol. 2023 Dec 13;29(6):552–66. doi: 10.1177/13591053231213305 (PMC11075414; doi:10.1177/13591053231213305)
Supplement: sj-csv-2-hpq-10.1177_13591053231213305 – Supplemental material for Post-traumatic stress in older, community-dwelling adults with hypertension during the COVID-19 pandemic: An investigation of pre-pandemic sociodemographic, health, and vascular and inflammatory biomarker predictors [file sj-csv-2-hpq-10.1177_13591053231213305.csv]

subject_id	visit	age	gender	race	marital_status	first_language	ses1	ptsd_raw_total	crisis_res	crisis_exp_other	crisis_exp_self	crisis_symp	crisis_exp_home	crisis_exp_event	crisis_employment	crisis_finan_stress	crisis_res_stress	crisis_food_stress	crisis_ses	crisis_supp_loss	current_smoker	mj_use	current_alcohol	sf20_social	sf20_pain	sf20_perceptions	sf20_role	sf20_physical	sleepdisturb_total_weighted	sed_weighted_total	sf20_mental	bdi_weighted_total	anxiety_total_weighted	cdrisc_total_weighted	gq6_total_weighted	uls_total_weighted	neff_total_weighted	moca_total	faq_total_weighted	num_anti_htns	sbp_sitting_mean	dbp_sitting_mean	frs_10y	CRP_MSD	SAA_MSD	sVCAM1_MSD	sICAM1_MSD	il6	tnf
1	BL	88.56794258	2	5	6	1	7	NA	NA	NA	NA	NA	NA	NA	NA	NA	NA	NA	NA	NA	0	0	1	60	60	37	0	67	26	NA	72	16	21	28	38	NA	NA	21	NA	3	183	90	0.477668949	NA	NA	NA	NA	NA	NA
2	BL	82.96794258	2	5	1	1	7	NA	NA	NA	NA	NA	NA	NA	NA	NA	NA	NA	NA	NA	0	0	1	60	60	72	0	33	19	NA	92	2	10	29	41	NA	NA	20	NA	1	147	58	0.192896178	0.280811784	0.734640762	0.636110833	0.471744655	0.600172319	0.766734978
3	BL	85.46794258	2	5	6	1	5	NA	NA	NA	NA	NA	NA	NA	NA	NA	NA	NA	NA	NA	0	0	1	100	20	42	NA	67	12	NA	88	9	10	27	28	NA	NA	25	NA	1	113	55	0.108586065	0.925019414	2.849777793	0.506154438	0.318908019	0.73873611	0.661544744
3	COVID	85.2	2	5	6	1	5	0	5	0	4	0	0	1	0	1	1	0	1	1	0	0	1	100	40	41.72	100	66.66666667	15	77	88	4	9	37	37	13	50	NA	10	NA	NA	NA	NA	NA	NA	NA	NA	NA	NA
4	BL	93.86794258	2	5	NA	NA	NA	NA	NA	NA	NA	NA	NA	NA	NA	NA	NA	NA	NA	NA	NA	NA	NA	NA	NA	NA	NA	NA	NA	NA	NA	NA	NA	NA	NA	NA	NA	NA	NA	NA	NA	NA	NA	NA	NA	NA	NA	NA	NA
5	BL	91.36794258	2	5	6	3	5	NA	NA	NA	NA	NA	NA	NA	NA	NA	NA	NA	NA	NA	0	0	1	NA	NA	NA	NA	NA	NA	NA	NA	NA	NA	NA	NA	NA	NA	11	NA	1	NA	NA	NA	13.80959668	8.084695963	0.776857999	0.829906463	2.732029906	1.067803569
6	BL	93.16794258	2	5	NA	NA	NA	NA	NA	NA	NA	NA	NA	NA	NA	NA	NA	NA	NA	NA	NA	NA	NA	NA	NA	NA	NA	NA	NA	NA	NA	NA	NA	NA	NA	NA	NA	NA	NA	NA	NA	NA	NA	NA	NA	NA	NA	NA	NA
7	BL	77.86794258	2	5	6	1	6	NA	NA	NA	NA	NA	NA	NA	NA	NA	NA	NA	NA	NA	NA	NA	NA	NA	NA	NA	NA	NA	NA	NA	NA	NA	NA	NA	NA	NA	NA	NA	NA	NA	NA	NA	NA	NA	NA	NA	NA	NA	NA
8	BL	72.06794258	2	5	NA	NA	NA	NA	NA	NA	NA	NA	NA	NA	NA	NA	NA	NA	NA	NA	NA	NA	NA	NA	NA	NA	NA	NA	NA	NA	NA	NA	NA	NA	NA	NA	NA	NA	NA	NA	NA	NA	NA	NA	NA	NA	NA	NA	NA
9	BL	63.36794258	2	5	NA	NA	NA	NA	NA	NA	NA	NA	NA	NA	NA	NA	NA	NA	NA	NA	NA	NA	NA	NA	NA	NA	NA	NA	NA	NA	NA	NA	NA	NA	NA	NA	NA	NA	NA	NA	NA	NA	NA	NA	NA	NA	NA	NA	NA
10	BL	72.66794258	1	5	2	1	6	NA	NA	NA	NA	NA	NA	NA	NA	NA	NA	NA	NA	NA	0	0	1	100	60	75	100	100	9	NA	96	1	11	NA	42	NA	NA	28	NA	1	NA	NA	NA	1.724661999	2.757809225	1.10766283	0.444458996	0.720314535	0.926133657
10	COVID	72.4	1	5	2	1	6	1	3	0	4	0	0	0	0	1	2	0	1	1	0	0	1	100	40	69.44	100	66.66666667	14	38.5	92	2	8	40	41	15	56	NA	0	NA	NA	NA	NA	NA	NA	NA	NA	NA	NA
11	BL	89.96794258	2	5	2	1	5	NA	NA	NA	NA	NA	NA	NA	NA	NA	NA	NA	NA	NA	0	0	1	100	80	67	50	17	26	NA	64	5	24	25	28	NA	NA	27	NA	2	116	57	0.124023392	2.434627936	33.1935577	0.451774392	0.427544626	0.720314535	1.077307139
11	COVID	89.7	2	5	2	1	5	3	4	0	4	0	0	0	0	4	4	0	1	0	0	0	1	40	60	23.96	0	16.66666667	34	64.75	40	16	23	20	23	26	24	NA	5	NA	NA	NA	NA	NA	NA	NA	NA	NA	NA
12	BL	87.06794258	1	5	NA	NA	NA	NA	NA	NA	NA	NA	NA	NA	NA	NA	NA	NA	NA	NA	NA	NA	NA	NA	NA	NA	NA	NA	NA	NA	NA	NA	NA	NA	NA	NA	NA	NA	NA	NA	NA	NA	NA	NA	NA	NA	NA	NA	NA
13	BL	85.06794258	2	5	1	1	7	NA	NA	NA	NA	NA	NA	NA	NA	NA	NA	NA	NA	NA	NA	NA	NA	NA	NA	NA	NA	NA	NA	NA	NA	NA	NA	NA	NA	NA	NA	NA	NA	NA	NA	NA	NA	NA	NA	NA	NA	NA	NA
14	BL	89.16794258	2	5	6	1	NA	NA	NA	NA	NA	NA	NA	NA	NA	NA	NA	NA	NA	NA	0	0	1	80	80	82	0	25	22	NA	68	4	14	25	30	NA	NA	27	NA	2	126	52	0.345782755	1.566882206	4.847010026	0.498590066	0.378898829	2.123744455	2.458263273
15	BL	93.56794258	2	5	6	1	4	NA	NA	NA	NA	NA	NA	NA	NA	NA	NA	NA	NA	NA	NA	NA	NA	NA	NA	NA	NA	NA	NA	NA	NA	NA	NA	NA	NA	NA	NA	NA	NA	1	NA	NA	NA	NA	NA	NA	NA	NA	NA
16	BL	82.26794258	2	5	5	2	7	NA	NA	NA	NA	NA	NA	NA	NA	NA	NA	NA	NA	NA	NA	NA	NA	100	60	80	100	100	8	NA	92	4	12	40	41	NA	NA	NA	NA	0	138	68	NA	9.698387732	3.581708176	0.666323626	0.577140553	1.48972292	1.290073228
17	BL	80.06794258	1	5	1	1	5	NA	NA	NA	NA	NA	NA	NA	NA	NA	NA	NA	NA	NA	NA	NA	NA	NA	NA	NA	NA	NA	NA	NA	NA	NA	NA	NA	NA	NA	NA	NA	NA	NA	NA	NA	NA	NA	NA	NA	NA	NA	NA
18	BL	83.06794258	2	5	1	1	7	NA	NA	NA	NA	NA	NA	NA	NA	NA	NA	NA	NA	NA	NA	NA	NA	100	80	72	0	17	15	NA	48	17	24	26	25	NA	NA	NA	NA	NA	NA	NA	NA	NA	NA	NA	NA	NA	NA
19	BL	70.76794258	2	5	2	1	7	NA	NA	NA	NA	NA	NA	NA	NA	NA	NA	NA	NA	NA	NA	NA	NA	NA	NA	NA	NA	NA	NA	NA	NA	NA	NA	NA	NA	NA	NA	NA	NA	NA	NA	NA	NA	NA	NA	NA	NA	NA	NA
20	BL	67.26794258	1	5	2	1	5	NA	NA	NA	NA	NA	NA	NA	NA	NA	NA	NA	NA	NA	0	0	1	100	100	80	100	100	9	NA	84	4	12	38	36	NA	NA	25	NA	0	120	68	0.191863114	1.643406958	2.512640202	0.505092379	0.354520707	0.492703585	0.937747153
20	COVID	67	1	5	2	1	5	0	1	0	4	0	0	0	1	1	1	0	1	0	0	0	1	100	60	80	100	91.66666667	13	35	92	8	9	37	36	17	46	NA	1	NA	NA	NA	NA	NA	NA	NA	NA	NA	NA
21	BL	80.56794258	2	5	6	1	7	NA	NA	NA	NA	NA	NA	NA	NA	NA	NA	NA	NA	NA	0	0	0	100	40	80	50	67	24	NA	72	10	17	32	40	NA	NA	27	NA	3	NA	NA	NA	NA	NA	NA	NA	NA	NA
21	COVID	80.3	2	5	6	1	7	4	4	0	4	0	0	0	0	1	1	0	1	1	0	0	1	60	40	23.96	0	58.33333333	27	68.25	44	18	27	20	41	27	26	NA	2	NA	NA	NA	NA	NA	NA	NA	NA	NA	NA
22	BL	79.66794258	1	5	1	1	6	NA	NA	NA	NA	NA	NA	NA	NA	NA	NA	NA	NA	NA	NA	NA	NA	NA	NA	NA	NA	NA	NA	NA	NA	NA	NA	NA	NA	NA	NA	NA	NA	NA	NA	NA	NA	NA	NA	NA	NA	NA	NA
23	BL	77.36794258	1	5	2	1	6	NA	NA	NA	NA	NA	NA	NA	NA	NA	NA	NA	NA	NA	0	0	1	100	100	72	0	67	18	NA	92	1	24	38	31	NA	NA	22	NA	1	88	53	NA	NA	NA	NA	NA	NA	NA
23	COVID	77.1	1	5	2	1	6	0	1	0	4	0	0	0	0	2	2	0	1	1	0	0	1	80	60	41.72	0	25	18	61.25	68	3	12	28	28	11	47	NA	8	NA	NA	NA	NA	NA	NA	NA	NA	NA	NA
24	BL	67.56794258	1	5	1	1	6	NA	NA	NA	NA	NA	NA	NA	NA	NA	NA	NA	NA	NA	0	0	1	100	60	80	100	100	8	NA	92	0	18	35	41	NA	NA	25	NA	NA	127	73	NA	1.420372181	1.390891946	0.559434701	0.395627017	0.716596257	0.619482525
25	BL	70.06794258	1	5	1	1	6	NA	NA	NA	NA	NA	NA	NA	NA	NA	NA	NA	NA	NA	0	0	1	100	100	67	100	100	12	NA	84	2	10	32	30	NA	NA	26	NA	NA	NA	NA	NA	NA	NA	NA	NA	NA	NA
26	BL	79.26794258	2	5	2	1	7	NA	NA	NA	NA	NA	NA	NA	NA	NA	NA	NA	NA	NA	NA	NA	NA	NA	NA	NA	NA	NA	NA	NA	NA	NA	NA	NA	NA	NA	NA	NA	NA	NA	NA	NA	NA	NA	NA	NA	NA	NA	NA
27	BL	79.96794258	2	5	5	1	NA	NA	NA	NA	NA	NA	NA	NA	NA	NA	NA	NA	NA	NA	NA	NA	NA	NA	NA	NA	NA	NA	NA	NA	NA	NA	NA	NA	NA	NA	NA	NA	NA	NA	NA	NA	NA	NA	NA	NA	NA	NA	NA
28	BL	70.76794258	2	5	5	1	5	NA	NA	NA	NA	NA	NA	NA	NA	NA	NA	NA	NA	NA	0	0	1	100	100	80	100	100	8	NA	100	0	12	40	42	NA	NA	28	NA	0	122	69	8.13E-02	0.648328805	1.459564417	0.407303719	0.336171575	0.618197131	1.131883011
29	BL	79.66794258	1	5	6	1	6	NA	NA	NA	NA	NA	NA	NA	NA	NA	NA	NA	NA	NA	0	0	1	100	80	80	100	100	8	NA	52	17	17	21	33	NA	NA	18	NA	3	114	52	NA	0.393140058	2.091247266	0.650608053	0.469375082	0.966047177	1.696604736
30	BL	63.26794258	2	5	2	1	7	NA	NA	NA	NA	NA	NA	NA	NA	NA	NA	NA	NA	NA	0	0	1	100	100	80	100	100	16	NA	92	4	11	37	42	NA	NA	30	NA	0	127	81	6.87E-02	0.385934852	1.751422737	0.38293979	0.337930025	0.561751557	0.577224212
30	COVID	63	2	5	2	1	7	1	2	0	4	0	0	0	0	1	2	0	1	0	0	0	1	100	60	73.44	50	50	14	21	72	3	13	30	42	16	37	NA	0	NA	NA	NA	NA	NA	NA	NA	NA	NA	NA
31	BL	65.56794258	2	5	1	2	3	NA	NA	NA	NA	NA	NA	NA	NA	NA	NA	NA	NA	NA	0	0	0	100	40	57	100	33	23	NA	52	3	11	37	30	NA	NA	22	NA	2	123	65	0.170666279	2.303865205	2.90912482	0.412757806	0.534050096	1.517982783	1.470123642
31	COVID	65.3	2	5	1	2	3	2	2	0	4	0	0	0	0	1	2	0	1	1	0	0	0	100	80	35.96	100	100	13	112	72	3.15	18.28571429	19	31	17	35	NA	0	NA	NA	NA	NA	NA	NA	NA	NA	NA	NA
32	BL	75.06794258	2	5	2	1	5	NA	NA	NA	NA	NA	NA	NA	NA	NA	NA	NA	NA	NA	NA	NA	NA	100	60	80	100	67	8	NA	92	0	8	40	42	NA	NA	NA	NA	1	NA	NA	NA	NA	NA	NA	NA	NA	NA
32	COVID	74.8	2	5	2	1	5	0	6	0	4	0	0	0	0	1	1	0	1	0	0	0	0	100	100	73.44	100	66.66666667	9	91	92	0	8	40	41	8	60	NA	0	NA	NA	NA	NA	NA	NA	NA	NA	NA	NA
33	BL	75.86794258	1	5	2	1	6	NA	NA	NA	NA	NA	NA	NA	NA	NA	NA	NA	NA	NA	NA	NA	NA	NA	NA	NA	NA	NA	NA	NA	NA	NA	NA	NA	NA	NA	NA	NA	NA	0	NA	NA	NA	NA	NA	NA	NA	NA	NA
33	COVID	75.6	1	5	2	1	6	0	6	0	4	0	0	0	0	1	1	0	1	1	0	0	0	100	100	69.44	100	100	8	56	100	0	8	40	41	8	52	NA	0	NA	NA	NA	NA	NA	NA	NA	NA	NA	NA
34	BL	61.86794258	1	5	2	1	6	NA	NA	NA	NA	NA	NA	NA	NA	NA	NA	NA	NA	NA	0	0	1	40	80	52	50	67	30	NA	52	21	20	28	27	NA	NA	24	NA	1	136	76	0.192007219	26.07440334	25.57568377	0.962708987	1.230717137	2.874656869	1.546520545
34	COVID	61.6	1	5	2	1	6	1	1	0	4	0	0	1	2	2	2	0	1	1	0	0	1	60	20	33.72	0	75	29	57.75	40	22	28	22	26	21	29	NA	1	NA	NA	NA	NA	NA	NA	NA	NA	NA	NA
35	BL	92.56794258	2	5	6	1	5	NA	NA	NA	NA	NA	NA	NA	NA	NA	NA	NA	NA	NA	0	0	0	40	20	38	0	67	12	NA	32	17	31	11	41	NA	NA	24	NA	3	118	49	0.131110652	0.226512971	4.005887427	0.49050314	0.375022543	0.558382887	0.759678829
35	COVID	92.3	2	5	6	1	5	1	1	0	4	1	0	1	0	5	4	0	3	1	0	0	0	0	40	3.96	0	16.66666667	11	73.5	28	21	30	11	42	20	26	NA	12	NA	NA	NA	NA	NA	NA	NA	NA	NA	NA
36	BL	70.06794258	2	3	5	1	5	NA	NA	NA	NA	NA	NA	NA	NA	NA	NA	NA	NA	NA	0	0	1	100	100	77	100	100	8	NA	96	1	8	35	41	NA	NA	22	NA	3	131	60	0.199598135	5.846092995	3.663073711	0.395219319	0.518542205	0.622897822	0.978415032
36	COVID	69.8	2	3	5	1	5	0	4	0	4	0	0	0	0	2	3	0	2	1	0	0	1	100	100	53.72	100	100	12	63	92	3	8	29	40	11	43	NA	0	NA	NA	NA	NA	NA	NA	NA	NA	NA	NA
37	BL	60.56794258	2	5	1	1	5	NA	NA	NA	NA	NA	NA	NA	NA	NA	NA	NA	NA	NA	0	NA	NA	NA	NA	NA	NA	NA	NA	NA	NA	NA	NA	NA	NA	NA	NA	NA	NA	1	NA	NA	NA	NA	NA	NA	NA	NA	NA
38	BL	67.36794258	2	5	2	1	6	NA	NA	NA	NA	NA	NA	NA	NA	NA	NA	NA	NA	NA	0	0	NA	100	80	70	100	100	23	NA	76	9	19	27	40	NA	NA	27	NA	0	129	73	6.98E-02	0.538408593	2.0936695	0.426461232	0.331227839	0.276527414	0.824633601
38	COVID	67.1	2	5	2	1	6	2	6	0	4	0	0	0	0	1	1	0	1	0	0	0	1	100	60	61.72	100	83.33333333	25	49	60	11	25	21	36	24	34	NA	2	NA	NA	NA	NA	NA	NA	NA	NA	NA	NA
39	BL	86.66794258	2	5	6	1	7	NA	NA	NA	NA	NA	NA	NA	NA	NA	NA	NA	NA	NA	0	0	0	40	40	62	0	17	24	NA	76	10	15	23	35	NA	NA	21	NA	2	NA	NA	NA	8.41319524	30.80947993	0.363364131	0.376529194	3.971877343	0.973731225
39	COVID	86.4	2	5	6	1	7	2	1	0	4	1	0	1	0	2	2	0	1	1	0	0	1	40	40	19.96	0	25	29	42	56	20	24	17	28	24	35	NA	12	NA	NA	NA	NA	NA	NA	NA	NA	NA	NA
40	BL	80.36794258	1	5	5	1	7	NA	NA	NA	NA	NA	NA	NA	NA	NA	NA	NA	NA	NA	0	0	0	100	60	60	100	83	19	NA	92	7	13	27	36	NA	NA	27	NA	1	125	67	0.243271534	0.631809079	2.084117622	0.522466151	0.339019285	1.375918304	0.954646815
40	COVID	80.1	1	5	5	1	7	0	1	0	4	0	0	0	0	1	1	0	1	1	0	0	0	100	40	73.44	100	83.33333333	17	38.5	96	0	8	25	36	8	46	NA	0	NA	NA	NA	NA	NA	NA	NA	NA	NA	NA
41	BL	75.56794258	1	5	2	1	7	NA	NA	NA	NA	NA	NA	NA	NA	NA	NA	NA	NA	NA	0	0	1	60	40	75	50	92	14	NA	88	6	13	36	39	NA	NA	30	NA	1	142	71	0.321749497	2.327258086	4.643676678	0.648496706	0.547246579	1.151515943	1.074616434
41	COVID	75.3	1	5	2	1	7	1	1	0	4	0	0	0	0	1	1	0	1	1	0	0	1	100	80	69.44	100	83.33333333	10	57.75	96	5	9	34	37	15	48	NA	0	NA	NA	NA	NA	NA	NA	NA	NA	NA	NA
42	BL	76.06794258	2	5	5	2	5	NA	NA	NA	NA	NA	NA	NA	NA	NA	NA	NA	NA	NA	0	NA	NA	NA	NA	NA	NA	NA	NA	NA	NA	NA	NA	NA	NA	NA	NA	NA	NA	NA	NA	NA	NA	NA	NA	NA	NA	NA	NA
43	BL	63.46794258	2	5	6	1	5	NA	NA	NA	NA	NA	NA	NA	NA	NA	NA	NA	NA	NA	0	1	1	100	100	85	100	100	20	NA	100	2	8	36	32	NA	NA	29	NA	2	138	73	0.116829148	1.905448868	4.056158752	0.565063516	0.480709708	0.422175907	0.871006701
43	COVID	63.2	2	5	6	1	5	2	1	0	4	0	0	0	0	1	1	0	1	1	0	0	1	100	80	73.44	100	66.66666667	24	52.5	88	14	13	38	36	10	48	NA	0	NA	NA	NA	NA	NA	NA	NA	NA	NA	NA
44	BL	81.36794258	2	5	6	1	7	NA	NA	NA	NA	NA	NA	NA	NA	NA	NA	NA	NA	NA	0	0	0	100	80	75	100	75	13	NA	84	2	10	40	37	NA	NA	26	NA	3	167	80	0.303951282	4.37046002	0.742060854	0.757946754	0.521702041	2.083368646	2.44773626
44	COVID	81.1	2	5	6	1	7	0	1	0	4	0	0	0	0	2	2	0	1	1	0	0	0	100	60	65.44	100	83.33333333	11	50.75	92	1	10	31	39	13	50	NA	1	NA	NA	NA	NA	NA	NA	NA	NA	NA	NA
45	BL	69.66794258	2	5	1	1	5	NA	NA	NA	NA	NA	NA	NA	NA	NA	NA	NA	NA	NA	0	NA	NA	NA	NA	NA	NA	NA	NA	NA	NA	NA	NA	NA	NA	NA	NA	NA	NA	NA	NA	NA	NA	NA	NA	NA	NA	NA	NA
46	BL	73.56794258	2	5	5	1	5	NA	NA	NA	NA	NA	NA	NA	NA	NA	NA	NA	NA	NA	0	0	1	100	80	80	100	100	10	NA	96	0	16	35	40	NA	NA	27	NA	1	128	57	0.103656222	0.354759259	3.788238402	0.471350556	0.301752799	0.539065154	0.769628048
46	COVID	73.3	2	5	5	1	5	0	1	0	4	0	0	0	0	1	1	0	1	0	0	0	1	100	80	69.44	100	100	9	43.75	92	2	12	30	42	14	52	NA	0	NA	NA	NA	NA	NA	NA	NA	NA	NA	NA
47	BL	74.96794258	1	5	1	1	6	NA	NA	NA	NA	NA	NA	NA	NA	NA	NA	NA	NA	NA	0	0	1	100	40	75	100	100	15	NA	96	4	12	40	42	NA	NA	28	NA	0	110	59	0.203770195	1.164449731	1.408721204	0.784032652	0.454964476	0.690513568	1.115163896
47	COVID	74.7	1	5	1	1	6	0	1	0	4	0	0	0	0	2	2	0	1	0	0	0	1	100	40	65.44	100	83.33333333	11	122.5	92	11	14	37	42	15	51	NA	0	NA	NA	NA	NA	NA	NA	NA	NA	NA	NA
48	BL	64.76794258	2	4	NA	NA	NA	NA	NA	NA	NA	NA	NA	NA	NA	NA	NA	NA	NA	NA	NA	NA	NA	NA	NA	NA	NA	NA	NA	NA	NA	NA	NA	NA	NA	NA	NA	NA	NA	NA	NA	NA	NA	NA	NA	NA	NA	NA	NA
49	BL	62.96794258	1	5	1	1	1	NA	NA	NA	NA	NA	NA	NA	NA	NA	NA	NA	NA	NA	0	0	0	100	80	75	0	33	15	NA	96	0	11	40	36	NA	NA	25	NA	2	117	71	0.20267055	NA	NA	NA	NA	NA	NA
49	COVID	62.7	1	5	1	1	1	2	2	0	4	0	0	0	2	3	3	0	2	0	0	0	0	100	40	45.72	75	41.66666667	20	70	60	4	19	36	34	12	47	NA	2	NA	NA	NA	NA	NA	NA	NA	NA	NA	NA
50	BL	67.76794258	2	5	2	1	NA	NA	NA	NA	NA	NA	NA	NA	NA	NA	NA	NA	NA	NA	0	0	1	100	60	80	100	67	28	NA	80	6	11	37	26	NA	NA	27	NA	0	147	78	0.11643977	2.623864062	4.64222287	0.606933938	0.585978575	1.176282071	1.193678734
50	COVID	67.5	2	5	2	1	NA	0	1	0	4	0	0	0	0	1	1	0	1	1	0	0	1	100	60	73.44	100	100	21	64.75	92	4	8	35	37	8	38	NA	0	NA	NA	NA	NA	NA	NA	NA	NA	NA	NA
51	BL	76.96794258	2	5	6	1	5	NA	NA	NA	NA	NA	NA	NA	NA	NA	NA	NA	NA	NA	0	0	1	100	60	75	100	100	13.33333333	NA	76	1	13	39	40	NA	NA	29	NA	2	129	65	0.129200115	4.288344561	2.525839855	0.722153823	0.732317375	1.4400875	1.077343296
52	BL	60.56794258	2	5	5	1	4	NA	NA	NA	NA	NA	NA	NA	NA	NA	NA	NA	NA	NA	NA	NA	NA	NA	NA	NA	NA	NA	NA	NA	NA	NA	NA	NA	NA	NA	NA	NA	NA	NA	NA	NA	NA	NA	NA	NA	NA	NA	NA
53	BL	61.46794258	1	5	5	1	6	NA	NA	NA	NA	NA	NA	NA	NA	NA	NA	NA	NA	NA	NA	NA	NA	NA	NA	NA	NA	NA	NA	NA	NA	NA	NA	NA	NA	NA	NA	NA	NA	1	NA	NA	NA	NA	NA	NA	NA	NA	NA
54	BL	66.46794258	1	5	2	1	7	NA	NA	NA	NA	NA	NA	NA	NA	NA	NA	NA	NA	NA	0	0	1	100	80	80	100	100	10	NA	96	1	8	35	39	NA	NA	30	NA	NA	137	80	NA	2.800693273	3.546501361	0.403663123	0.415355308	1.122136872	0.766566667
54	COVID	66.2	1	5	2	1	7	0	1	0	4	0	0	0	0	2	1	0	1	1	0	0	1	100	100	76	100	100	14	71.75	88	2	13	38	37	14	53	NA	0	NA	NA	NA	NA	NA	NA	NA	NA	NA	NA
55	BL	67.66794258	1	5	2	1	7	NA	NA	NA	NA	NA	NA	NA	NA	NA	NA	NA	NA	NA	0	0	1	80	80	67	100	83	22	NA	84	3	8	29	39	NA	NA	27	NA	1	122	62	0.324260836	8.354626237	39.76100153	1.009638628	0.875864239	3.744722309	2.540148808
55	COVID	67.4	1	5	2	1	7	0	1	0	4	0	0	1	1	1	1	0	1	0	0	0	1	100	60	49.72	100	83.33333333	15	85.75	88	6	10	25	34	14	39	NA	3	NA	NA	NA	NA	NA	NA	NA	NA	NA	NA
56	BL	66.36794258	2	5	5	1	7	NA	NA	NA	NA	NA	NA	NA	NA	NA	NA	NA	NA	NA	0	0	1	100	80	75	100	100	15	NA	68	10	14	32	38	NA	NA	28	NA	0	114	60	4.27E-02	0.113393226	1.461336742	0.513025014	0.362183745	0.327755329	0.832553179
56	COVID	66.1	2	5	5	1	7	2	2	0	4	0	0	0	0	1	1	0	1	0	0	0	1	100	80	73.44	100	91.66666667	14	75.25	60	15	21	18	36	18	35	NA	4	NA	NA	NA	NA	NA	NA	NA	NA	NA	NA
57	BL	86.46794258	1	5	1	1	5	NA	NA	NA	NA	NA	NA	NA	NA	NA	NA	NA	NA	NA	0	0	1	100	100	80	100	83	8	NA	92	3	11	38	34	NA	NA	24	NA	3	130	64	0.306254622	2.700449181	2.122140431	0.597243121	0.230631603	1.054013721	1.566824138
58	BL	70.46794258	2	5	5	1	5	NA	NA	NA	NA	NA	NA	NA	NA	NA	NA	NA	NA	NA	0	0	1	80	40	70	0	83	25.14285714	NA	48	20	37	28	40	NA	NA	23	NA	0	170	87	0.196760584	0.830230738	2.830895371	0.549274641	0.376627071	1.827829914	1.820685504
59	BL	74.26794258	2	3	5	1	7	NA	NA	NA	NA	NA	NA	NA	NA	NA	NA	NA	NA	NA	0	0	1	80	80	70	100	92	25	NA	84	7	19	30	37	NA	NA	27	NA	2	128	73	NA	1.015499957	1.639514554	0.321468102	0.261036233	0.761025639	0.976952714
59	COVID	74	2	3	5	1	7	1	2	0	4	1	0	1	1	1	1	0	1	1	0	0	1	100	80	61.44	100	100	21	63	84	6	16	38	33	10	54	NA	0	NA	NA	NA	NA	NA	NA	NA	NA	NA	NA
60	BL	78.76794258	2	5	NA	1	4	NA	NA	NA	NA	NA	NA	NA	NA	NA	NA	NA	NA	NA	NA	NA	NA	NA	NA	NA	NA	NA	NA	NA	NA	NA	NA	NA	NA	NA	NA	NA	NA	0	NA	NA	NA	NA	NA	NA	NA	NA	NA
61	BL	69.26794258	2	5	5	3	7	NA	NA	NA	NA	NA	NA	NA	NA	NA	NA	NA	NA	NA	0	0	1	100	80	87	100	100	8	NA	84	1.05	10	25	31	NA	NA	24	NA	0	144	77	0.115948141	2.262243158	3.028592115	0.844854909	0.617272076	1.816450486	1.252222749
62	BL	60.76794258	2	5	2	1	6	NA	NA	NA	NA	NA	NA	NA	NA	NA	NA	NA	NA	NA	0	0	1	20	40	27	50	67	19	NA	80	1	11	30	38	NA	NA	30	NA	0	136	74	8.68E-02	4.458609077	7.24531505	0.628807465	0.628570369	0.786854619	0.900013135
63	BL	72.36794258	2	5	6	1	5	NA	NA	NA	NA	NA	NA	NA	NA	NA	NA	NA	NA	NA	0	0	0	100	80	77	100	83	19	NA	84	2	18	31	39	NA	NA	24	NA	2	132	72	0.212484168	4.595878388	16.30858548	1.763672216	0.969554341	2.029166089	1.631110482
63	COVID	72.1	2	5	6	1	5	2	2	0	4	0	0	0	0	1	2	0	2	1	0	0	0	60	40	39.96	0	33.33333333	19	80.5	76	4	17	28	39	15	50	NA	0	NA	NA	NA	NA	NA	NA	NA	NA	NA	NA
64	BL	73.76794258	2	5	1	1	7	NA	NA	NA	NA	NA	NA	NA	NA	NA	NA	NA	NA	NA	0	0	0	80	80	87	100	83	24	NA	92	4	10	39	35	NA	NA	27	NA	NA	131	53	NA	1.633457177	8.179680953	0.733905067	0.639366048	3.515348651	1.536587673
65	BL	68.16794258	1	5	5	1	5	NA	NA	NA	NA	NA	NA	NA	NA	NA	NA	NA	NA	NA	0	1	2	100	100	52	0	50	12	NA	80	5	12	35	37	NA	NA	24	NA	1	129	67	0.190331788	0.254544984	0.647989885	0.620593304	0.467368844	0.724794213	1.054524211
65	COVID	67.9	1	5	5	1	5	0	2	0	4	1	0	1	0	1	1	0	1	1	0	0	0	40	80	11.96	0	16.66666667	15	36.75	72	9	16	29	34	17	48	NA	2	NA	NA	NA	NA	NA	NA	NA	NA	NA	NA
66	BL	65.46794258	2	4	6	1	4	NA	NA	NA	NA	NA	NA	NA	NA	NA	NA	NA	NA	NA	0	0	NA	NA	NA	NA	NA	NA	NA	NA	NA	NA	NA	NA	NA	NA	NA	NA	NA	NA	NA	NA	NA	NA	NA	NA	NA	NA	NA
67	BL	67.96794258	2	5	5	1	4	NA	NA	NA	NA	NA	NA	NA	NA	NA	NA	NA	NA	NA	NA	NA	NA	NA	NA	NA	NA	NA	NA	NA	NA	NA	NA	NA	NA	NA	NA	NA	NA	NA	NA	NA	NA	NA	NA	NA	NA	NA	NA
68	BL	NA	2	3	NA	NA	NA	NA	NA	NA	NA	NA	NA	NA	NA	NA	NA	NA	NA	NA	NA	NA	NA	NA	NA	NA	NA	NA	NA	NA	NA	NA	NA	NA	NA	NA	NA	NA	NA	NA	NA	NA	NA	NA	NA	NA	NA	NA	NA
69	BL	63.26794258	2	5	2	1	7	NA	NA	NA	NA	NA	NA	NA	NA	NA	NA	NA	NA	NA	0	0	1	100	100	75	100	100	25	NA	84	5	8	35	36	NA	NA	29	NA	1	138	74	9.59E-02	0.854760567	2.388509161	0.53594154	0.451214256	0.465576825	1.130671677
69	COVID	63	2	5	2	1	7	0	1	0	4	0	0	0	0	1	1	0	1	0	0	0	0	100	100	69.44	100	100	19	43.75	92	1	10	31	32	15	40	NA	0	NA	NA	NA	NA	NA	NA	NA	NA	NA	NA
70	BL	83.16794258	2	5	6	1	5	NA	NA	NA	NA	NA	NA	NA	NA	NA	NA	NA	NA	NA	0	0	1	100	40	70	100	50	14	NA	80	10	13	33	40	NA	NA	25	NA	0	112	62	7.03E-02	0.534615908	1.913427909	0.694726292	0.398704061	1.533483997	1.424664312
71	BL	69.96794258	1	5	5	1	5	NA	NA	NA	NA	NA	NA	NA	NA	NA	NA	NA	NA	NA	0	0	1	100	80	62	100	83	21	NA	84	2	12	30	34	NA	NA	29	NA	2	114	66	0.161946295	0.582381474	1.75329681	0.65310231	0.648081898	1.727720103	1.437384206
71	COVID	69.7	1	5	5	1	5	0	2	0	4	0	0	0	0	1	1	0	1	1	0	1	1	100	60	35.96	100	83.33333333	27	56	56	13	19	26	35	22	43	NA	1	NA	NA	NA	NA	NA	NA	NA	NA	NA	NA
72	BL	81.26794258	2	5	5	1	6	NA	NA	NA	NA	NA	NA	NA	NA	NA	NA	NA	NA	NA	0	0	1	60	40	77	0	33	23	NA	88	6.3	17	30	35	NA	NA	26	NA	1	126	63	0.154871647	8.866249767	17.59712723	0.513109838	0.435362293	2.718859156	1.657492523
72	COVID	81	2	5	5	1	6	2	1	0	4	0	0	1	0	3	3	0	2	1	0	0	1	60	20	53.72	0	16.66666667	19	84	80	15	21	29	33	16	42	NA	0	NA	NA	NA	NA	NA	NA	NA	NA	NA	NA
73	BL	70.46794258	2	5	3	1	6	NA	NA	NA	NA	NA	NA	NA	NA	NA	NA	NA	NA	NA	0	1	1	60	60	70	100	83	20	NA	80	9	19	26	34	NA	NA	30	NA	0	151	76	0.167834604	NA	NA	NA	NA	NA	NA
73	COVID	70.2	2	5	3	1	6	2	2	0	4	0	0	1	0	2	1	0	1	1	0	0	1	80	40	69.44	100	66.66666667	17	68.25	76	8	15	23	33	16	35	NA	0	NA	NA	NA	NA	NA	NA	NA	NA	NA	NA
74	BL	67.56794258	2	5	5	1	5	NA	NA	NA	NA	NA	NA	NA	NA	NA	NA	NA	NA	NA	0	0	0	100	40	82	50	83	16	NA	80	2	8	39	36	NA	NA	22	NA	0	151	75	0.189020726	15.85023265	4.747808491	0.396765504	0.397429975	1.824372955	0.941015497
75	BL	66.16794258	2	4	1	1	NA	NA	NA	NA	NA	NA	NA	NA	NA	NA	NA	NA	NA	NA	0	0	1	100	60	72	100	58	20	NA	100	2	8	38	33	NA	NA	21	NA	1	108	58	0.111882377	0.981348581	3.824740843	0.509120522	0.415020663	0.757365569	0.897111708
76	BL	82.36794258	1	5	2	1	5	NA	NA	NA	NA	NA	NA	NA	NA	NA	NA	NA	NA	NA	NA	NA	NA	NA	NA	NA	NA	NA	NA	NA	NA	NA	NA	NA	NA	NA	NA	NA	NA	NA	NA	NA	NA	NA	NA	NA	NA	NA	NA
77	BL	77.96794258	1	5	5	1	7	NA	NA	NA	NA	NA	NA	NA	NA	NA	NA	NA	NA	NA	0	0	1	100	100	80	100	100	8	NA	100	0	14	39	41	NA	NA	25	NA	0	137	73	0.244762687	1.355993885	2.924427738	0.444915644	0.528367621	4.82329775	1.285337799
78	BL	67.16794258	1	5	5	1	3	NA	NA	NA	NA	NA	NA	NA	NA	NA	NA	NA	NA	NA	0	0	0	0	60	17	0	0	37	NA	12	40	38	17	24	NA	NA	24	NA	NA	94	58	NA	2.493814164	2.845584763	0.537581766	0.500131145	0.767708701	0.954646815
78	COVID	66.9	1	5	5	1	3	0	3	0	4	0	NA	0	NA	1	1	0	1	0	0	0	0	100	80	53.44	50	50	11	63	80	9	13	11	27	23	26	NA	3.333333333	NA	NA	NA	NA	NA	NA	NA	NA	NA	NA
79	BL	62.26794258	2	5	5	1	4	NA	NA	NA	NA	NA	NA	NA	NA	NA	NA	NA	NA	NA	NA	NA	NA	NA	NA	NA	NA	NA	NA	NA	NA	NA	NA	NA	NA	NA	NA	NA	NA	NA	NA	NA	NA	NA	NA	NA	NA	NA	NA
80	BL	64.86794258	1	3	1	1	NA	NA	NA	NA	NA	NA	NA	NA	NA	NA	NA	NA	NA	NA	0	0	0	0	40	40	0	0	27	NA	56	22	25	26	25	NA	NA	28	NA	1	167	95	0.670992261	0.678121788	0.90469465	0.525724333	0.743519094	39.15445036	2.714607813
81	BL	74.16794258	2	3	6	1	3	NA	NA	NA	NA	NA	NA	NA	NA	NA	NA	NA	NA	NA	0	0	0	60	40	42	25	42	38.66666667	NA	88	7	17.33333333	26	25	NA	NA	20	NA	1	153	88	0.247739333	6.131154807	1.908683876	0.462177892	0.464317803	2.954641309	0.958297065
82	BL	80.36794258	1	5	1	1	7	NA	NA	NA	NA	NA	NA	NA	NA	NA	NA	NA	NA	NA	0	0	1	100	60	57	0	83	32	NA	80	2	22	32	33	NA	NA	23	NA	0	149	71	0.445967665	2.357324569	2.453883385	0.332602025	0.329213221	1.114745103	0.45601398
82	COVID	80.1	1	5	1	1	7	0	2	0	4	0	0	0	0	3	2	0	1	0	0	0	0	100	80	57.72	100	83.33333333	21	31.5	80	3	11	28	40	11	54	NA	2	NA	NA	NA	NA	NA	NA	NA	NA	NA	NA
83	BL	73.26794258	2	5	6	1	5	NA	NA	NA	NA	NA	NA	NA	NA	NA	NA	NA	NA	NA	0	0	0	100	60	77	75	75	16	NA	80	2	17	35	36	NA	NA	26	NA	4	152	76	0.281832504	8.806244228	13.39360141	0.941721818	0.900455479	2.945566507	1.789395769
84	BL	72.86794258	1	3	1	1	4	NA	NA	NA	NA	NA	NA	NA	NA	NA	NA	NA	NA	NA	0	1	0	100	60	77	100	100	9	NA	84	2	12	38	35	NA	NA	26	NA	3	129	80	NA	NA	NA	NA	NA	NA	NA
84	COVID	72.6	1	3	1	1	4	0	2	0	4	1	0	0	0	1	3	0	1	0	0	0	1	100	60	73.72	100	100	12	57.75	100	2	9	29	32	11	55	NA	0	NA	NA	NA	NA	NA	NA	NA	NA	NA	NA
85	BL	64.66794258	2	5	1	1	7	NA	NA	NA	NA	NA	NA	NA	NA	NA	NA	NA	NA	NA	0	1	0	40	20	70	0	33	8	NA	88	3	13	40	42	NA	NA	29	NA	0	134	66	9.24E-02	3.648686673	2.246764485	0.767632782	0.531643264	0.557142817	0.861652234
85	COVID	64.4	2	5	1	1	7	2	4	0	2	0	0	0	0	3	1	1	1	0	0	0	0	100	20	80	0	50	20	42	84	5	13	40	42	10	58	NA	1	NA	NA	NA	NA	NA	NA	NA	NA	NA	NA
86	BL	68.86794258	2	3	NA	NA	NA	NA	NA	NA	NA	NA	NA	NA	NA	NA	NA	NA	NA	NA	NA	NA	NA	NA	NA	NA	NA	NA	NA	NA	NA	NA	NA	NA	NA	NA	NA	NA	NA	NA	NA	NA	NA	NA	NA	NA	NA	NA	NA
87	BL	77.46794258	1	5	1	1	5	NA	NA	NA	NA	NA	NA	NA	NA	NA	NA	NA	NA	NA	NA	NA	NA	NA	NA	NA	NA	NA	NA	NA	NA	NA	NA	NA	NA	NA	NA	NA	NA	NA	NA	NA	NA	NA	NA	NA	NA	NA	NA
88	BL	82.66794258	1	5	2	1	7	NA	NA	NA	NA	NA	NA	NA	NA	NA	NA	NA	NA	NA	0	0	2	80	80	80	100	33	28	NA	76	6	18	30	26	NA	NA	30	NA	1	132	64	0.278343638	2.502325223	3.983687849	0.58201772	0.376438033	1.695858079	1.448076915
89	BL	71.96794258	2	5	6	2	3	NA	NA	NA	NA	NA	NA	NA	NA	NA	NA	NA	NA	NA	0	0	0	100	60	77	50	83	26	NA	68	8	25	NA	36	NA	NA	29	NA	0	156	80	0.173487493	14.6908509	5.240850709	0.684976423	1.001996084	1.614908804	1.383709354
90	BL	69.36794258	1	5	2	1	6	NA	NA	NA	NA	NA	NA	NA	NA	NA	NA	NA	NA	NA	0	0	0	NA	NA	NA	NA	NA	NA	NA	NA	NA	NA	NA	NA	NA	NA	29	NA	1	123	NA	0.150267056	0.224932786	1.163733305	0.462654341	0.390308837	0.701706092	0.918781787
90	COVID	69.1	1	5	2	1	6	0	1	0	4	0	0	0	0	1	1	0	1	1	0	0	1	0	60	35.96	0	16.66666667	8	43.75	96	1	8	38	42	8	44	NA	2	NA	NA	NA	NA	NA	NA	NA	NA	NA	NA
91	BL	68.66794258	1	5	2	2	4	NA	NA	NA	NA	NA	NA	NA	NA	NA	NA	NA	NA	NA	0	0	0	100	100	17	100	92	9	NA	84	5	16	36	29	NA	NA	27	NA	0	122	71	0.142169015	0.268549251	0.468355904	0.633628318	0.379577604	24.7195006	1.536587673
91	COVID	68.4	1	5	2	2	4	1	6	0	4	0	1	0	0	1	4	0	1	0	0	0	0	100	40	37.72	100	50	17	56	88	9	12	32	40	21	53	NA	0	NA	NA	NA	NA	NA	NA	NA	NA	NA	NA
92	BL	74.46794258	2	5	6	2	4	NA	NA	NA	NA	NA	NA	NA	NA	NA	NA	NA	NA	NA	0	0	1	100	100	80	100	100	8	NA	100	0	8	39	32	NA	NA	27	NA	2	167	67	0.313553323	0.700668696	0.952431568	0.267208185	0.251841749	3.661459091	2.884328143
92	COVID	74.2	2	5	6	2	4	0	3	1	4	0	0	0	2	1	1	0	1	0	0	0	0	100	100	73.44	100	100	9	52.5	100	0	9	30	30	12	43	NA	0	NA	NA	NA	NA	NA	NA	NA	NA	NA	NA
93	BL	65.36794258	2	5	5	1	5	NA	NA	NA	NA	NA	NA	NA	NA	NA	NA	NA	NA	NA	NA	NA	NA	0	0	32	0	8	36	NA	52	18	21	31	34	NA	NA	NA	NA	NA	NA	NA	NA	NA	NA	NA	NA	NA	NA
94	BL	82.66794258	2	5	3	2	7	NA	NA	NA	NA	NA	NA	NA	NA	NA	NA	NA	NA	NA	0	0	0	100	80	70	100	67	31	NA	44	13	21	38	42	NA	NA	22	NA	1	163.6666667	NA	0.394725845	1.429043494	1.099862255	0.532483133	0.635900102	3.073892937	277.4129781
94	COVID	82.4	2	5	3	2	7	1	1	0	4	1	0	1	0	2	3	0	1	1	0	0	1	100	40	65.44	100	41.66666667	11	112	68	7	20	40	40	23	35	NA	0	NA	NA	NA	NA	NA	NA	NA	NA	NA	NA
95	BL	69.36794258	2	5	1	2	4	NA	NA	NA	NA	NA	NA	NA	NA	NA	NA	NA	NA	NA	NA	NA	NA	NA	NA	NA	NA	NA	NA	NA	NA	NA	NA	NA	NA	NA	NA	NA	NA	NA	NA	NA	NA	NA	NA	NA	NA	NA	NA
96	BL	70.66794258	2	5	1	2	6	NA	NA	NA	NA	NA	NA	NA	NA	NA	NA	NA	NA	NA	0	0	0	80	40	75	100	83	18	NA	100	5	16	39	42	NA	NA	24	NA	1	178	84	NA	0.570320231	1.309634324	0.343153157	0.370444311	0.627655115	1.000787472
96	COVID	70.4	2	5	1	2	6	1	2	0	4	0	0	0	0	1	1	0	1	0	0	0	0	100	60	73.44	100	83.33333333	18	66.5	100	0	12	39	42	12	52	NA	0	NA	NA	NA	NA	NA	NA	NA	NA	NA	NA
97	BL	74.26794258	2	5	NA	NA	NA	NA	NA	NA	NA	NA	NA	NA	NA	NA	NA	NA	NA	NA	NA	NA	NA	NA	NA	NA	NA	NA	NA	NA	NA	NA	NA	NA	NA	NA	NA	NA	NA	NA	NA	NA	NA	NA	NA	NA	NA	NA	NA
98	BL	64.76794258	2	3	1	1	5	NA	NA	NA	NA	NA	NA	NA	NA	NA	NA	NA	NA	NA	0	0	0	80	80	65	100	92	8	NA	68	0	16	40	29	NA	NA	29	NA	0	131	81	9.90E-02	2.830024133	1.265319215	0.615385457	0.740712187	0.477138406	1.094776498
98	COVID	64.5	2	3	1	1	5	0	2	0	4	0	0	0	0	2	1	0	1	0	1	0	0	100	40	77.44	100	100	8	57.75	96	1	10	27	36	13	46	NA	0	NA	NA	NA	NA	NA	NA	NA	NA	NA	NA
99	BL	85.76794258	1	5	2	1	7	NA	NA	NA	NA	NA	NA	NA	NA	NA	NA	NA	NA	NA	0	0	0	100	100	50	100	83	11	NA	84	2	19	40	36	NA	NA	24	NA	3	140	70	0.320433835	0.416449834	0.553472374	0.544986508	0.495625246	1.060517654	1.675619034
99	COVID	85.5	1	5	2	1	7	0	1	0	4	0	0	0	0	2	2	0	1	1	0	0	0	40	40	15.96	0	50	17	77	72	3	16	39	42	14	55	NA	5	NA	NA	NA	NA	NA	NA	NA	NA	NA	NA
100	BL	87.76794258	2	5	5	1	7	NA	NA	NA	NA	NA	NA	NA	NA	NA	NA	NA	NA	NA	0	0	1	20	NA	57	0	17	15	NA	76	3	16	36	39	NA	NA	28	NA	0	123	63	0.132324081	9.805024306	8.81329046	0.559447054	0.506830292	1.630869765	1.584962685
101	BL	76.56794258	1	5	1	1	7	NA	NA	NA	NA	NA	NA	NA	NA	NA	NA	NA	NA	NA	0	0	1	100	40	27	0	17	38	NA	48	21	27	28	37	NA	NA	27	NA	4	115	60	0.375317725	5.491264087	8.043874921	0.704283515	0.635325293	1.018576772	1.938264165
102	BL	79.86794258	2	5	6	1	4	NA	NA	NA	NA	NA	NA	NA	NA	NA	NA	NA	NA	NA	NA	NA	NA	NA	NA	NA	NA	NA	NA	NA	NA	NA	NA	NA	NA	NA	NA	NA	NA	NA	NA	NA	NA	NA	NA	NA	NA	NA	NA
103	BL	79.46794258	1	5	5	1	4	NA	NA	NA	NA	NA	NA	NA	NA	NA	NA	NA	NA	NA	0	0	1	100	60	75	100	67	20	NA	88	6	9	23	29	NA	NA	27	NA	0	105	56	0.127310102	0.640936428	1.140088125	0.616683677	0.455741037	0.605864524	1.491219687
103	COVID	79.2	1	5	5	1	4	0	2	0	4	0	0	0	0	2	1	0	1	0	0	0	1	100	100	73.44	100	100	18	35	88	4	10	28	30	14	50	NA	0	NA	NA	NA	NA	NA	NA	NA	NA	NA	NA
104	BL	61.86794258	2	4	2	1	5	NA	NA	NA	NA	NA	NA	NA	NA	NA	NA	NA	NA	NA	0	0	0	100	60	72	75	67	22	NA	76	6	21	34	35	NA	NA	27	NA	2	125	64	0.232804452	11.14554879	4.687927781	0.49852257	0.431625022	6.884819153	2.46126286
104	COVID	61.6	2	4	2	1	5	4	1	0	4	0	0	0	0	1	1	0	1	1	0	0	0	20	40	4	0	8.333333333	NA	54.25	68	8	10	27	36	9	43	NA	12	NA	NA	NA	NA	NA	NA	NA	NA	NA	NA
105	BL	70.56794258	2	5	6	2	2	NA	NA	NA	NA	NA	NA	NA	NA	NA	NA	NA	NA	NA	0	0	2	100	100	70	100	100	19	NA	80	9	14	32	41	NA	NA	23	NA	0	123	55	7.93E-02	2.888081498	7.683662255	0.429321169	0.40399163	1.020930297	2.728708556
105	COVID	70.3	2	5	6	2	2	0	4	0	NA	0	0	0	0	1	3	0	1	1	0	0	0	40	60	45.72	100	83.33333333	13	28	44	5	11	23	42	14	52	NA	1	NA	NA	NA	NA	NA	NA	NA	NA	NA	NA
106	BL	82.26794258	2	5	6	2	6	NA	NA	NA	NA	NA	NA	NA	NA	NA	NA	NA	NA	NA	0	0	0	100	80	75	100	50	8	NA	100	0	8	40	42	NA	NA	17	NA	3	168	79	0.538873306	NA	NA	NA	NA	NA	NA
107	BL	67.46794258	2	5	5	1	7	NA	NA	NA	NA	NA	NA	NA	NA	NA	NA	NA	NA	NA	0	0	1	100	40	75	0	25	16	NA	96	8	8	35	42	NA	NA	28	NA	1	123	70	0.109601359	12.67361754	8.22278091	0.583041342	0.600181007	1.55320537	1.093704719
107	COVID	67.2	2	5	5	1	7	0	1	0	4	0	0	0	1	1	1	0	1	0	0	0	0	80	40	61.72	0	16.66666667	15	98	92	11	8	29	39	16	44	NA	0	NA	NA	NA	NA	NA	NA	NA	NA	NA	NA
108	BL	63.16794258	1	3	5	1	5	NA	NA	NA	NA	NA	NA	NA	NA	NA	NA	NA	NA	NA	0	0	1	100	100	80	100	100	25	NA	92	1	8	36	33	NA	NA	25	NA	3	138	81	0.176640983	2.918996593	4.640499239	0.517744912	0.577307532	1.107407371	0.930110688
108	COVID	62.9	1	3	5	1	5	0	2	0	4	0	0	0	2	1	1	0	1	1	0	0	1	100	80	69.72	100	100	18	85.75	88	1	10	31	37	14	42	NA	0	NA	NA	NA	NA	NA	NA	NA	NA	NA	NA
109	BL	68.56794258	2	2	2	3	4	NA	NA	NA	NA	NA	NA	NA	NA	NA	NA	NA	NA	NA	0	0	1	100	120	80	100	92	8	NA	92	2	21	39	41	NA	NA	21	NA	1	165	58	0.244932693	1.874649852	7.917929394	0.48496554	0.338501281	0.896500748	1.838655873
109	COVID	68.3	2	2	2	3	4	0	1	0	4	0	0	0	2	1	1	0	1	NA	0	0	1	100	100	69.72	100	91.66666667	11	75.25	100	1	10	40	42	12	44	NA	0	NA	NA	NA	NA	NA	NA	NA	NA	NA	NA
110	BL	83.16794258	2	5	1	3	6	NA	NA	NA	NA	NA	NA	NA	NA	NA	NA	NA	NA	NA	0	0	1	40	20	55	50	58	22	NA	80	2.1	21	31	34	NA	NA	26	NA	1	185	84	0.461022396	8.954745125	2.843399694	0.668539686	0.481633229	1.876257062	3.008931163
111	BL	65.36794258	1	5	1	1	7	NA	NA	NA	NA	NA	NA	NA	NA	NA	NA	NA	NA	NA	0	2	0	NA	NA	67	NA	60	17	NA	80	15	18	35	33.6	NA	NA	29	NA	0	130.6666667	NA	0.206129953	NA	NA	NA	NA	NA	NA
111	COVID	65.1	1	5	1	1	7	0	1	0	4	0	0	0	0	2	1	1	2	1	0	0	0	20	60	31.96	0	50	17	59.5	52	17	17	24	27	21	42	NA	1	NA	NA	NA	NA	NA	NA	NA	NA	NA	NA
112	BL	62.56794258	2	5	2	1	5	NA	NA	NA	NA	NA	NA	NA	NA	NA	NA	NA	NA	NA	0	0	1	60	20	65	100	83	14	NA	92	5	17	38	37	NA	NA	28	NA	2	136	74	9.49E-02	1.238654593	4.385276723	0.385260743	0.328880994	0.872526193	1.196593622
112	COVID	62.3	2	5	2	1	5	4	3	0	3	1	0	1	0	1	1	0	1	0	0	0	1	100	40	31.96	100	75	18	47.25	64	20	24	30	37	20	34	NA	1	NA	NA	NA	NA	NA	NA	NA	NA	NA	NA
113	BL	62.96794258	2	5	3	1	5	NA	NA	NA	NA	NA	NA	NA	NA	NA	NA	NA	NA	NA	0	0	1	100	40	70	100	83	11	NA	68	5	10	39	38	NA	NA	26	NA	2	142	79	0.10157717	3.46012027	1.772599009	0.50100992	0.555588124	1.260098323	1.245935202
113	COVID	62.7	2	5	3	1	5	0	1	0	4	0	0	0	2	1	1	0	1	1	0	0	1	100	40	61.44	50	66.66666667	14	138.25	80	3	14	34	36	9	46	NA	0	NA	NA	NA	NA	NA	NA	NA	NA	NA	NA
114	BL	70.16794258	2	5	1	1	7	NA	NA	NA	NA	NA	NA	NA	NA	NA	NA	NA	NA	NA	0	1	1	100	80	40	100	100	8	NA	84	0	15	40	41	NA	NA	26	NA	1	117	62	9.11E-02	0.767681704	2.378776931	0.698173648	0.51551946	1.796418107	1.010390268
114	COVID	69.9	2	5	1	1	7	0	6	0	4	0	0	0	0	1	1	0	1	1	0	0	1	100	80	73.72	100	100	11	110.25	100	1	11	34	40	15	47	NA	7	NA	NA	NA	NA	NA	NA	NA	NA	NA	NA
115	BL	63.16794258	2	5	2	1	5	NA	NA	NA	NA	NA	NA	NA	NA	NA	NA	NA	NA	NA	0	0	1	100	100	80	100	100	9	NA	100	2	8	39	42	NA	NA	28	NA	1	123	64	6.19E-02	0.415266398	0.433926611	0.528184708	0.263866365	0.429810032	1.245935202
115	COVID	62.9	2	5	2	1	5	0	1	0	4	0	0	0	0	3	2	0	1	1	0	0	1	100	100	73.44	100	100	10	21	96	0	12	34	18	11	57	NA	0	NA	NA	NA	NA	NA	NA	NA	NA	NA	NA
116	BL	71.56794258	2	5	5	1	7	NA	NA	NA	NA	NA	NA	NA	NA	NA	NA	NA	NA	NA	0	1	1	100	80	62	100	83	15	NA	88	4	9	33	35	NA	NA	23	NA	0	116	68	0.131475748	4.844656603	7.071694321	0.763100968	0.764397553	1.195329796	1.056932812
116	COVID	71.3	2	5	5	1	7	0	1	1	4	0	1	1	0	1	1	0	1	1	NA	1	0	0	60	37.72	50	83.33333333	14	29.75	88	4	15	29	36	15	53	NA	0	NA	NA	NA	NA	NA	NA	NA	NA	NA	NA
117	BL	79.26794258	2	5	6	1	7	NA	NA	NA	NA	NA	NA	NA	NA	NA	NA	NA	NA	NA	0	0	0	100	80	80	100	83	10	NA	100	NA	8	39	NA	NA	NA	26	NA	1	121	64	9.88E-02	1.19501745	1.72150148	0.344386915	0.476621627	0.952596439	0.799201475
117	COVID	79	2	5	6	1	7	0	1	0	4	0	0	1	NA	1	1	0	1	1	0	0	0	100	80	73.44	100	83.33333333	15	58	88	1	9	37	41	10	55	NA	0	NA	NA	NA	NA	NA	NA	NA	NA	NA	NA
118	BL	81.46794258	2	5	5	1	5	NA	NA	NA	NA	NA	NA	NA	NA	NA	NA	NA	NA	NA	0	0	1	100	60	72	100	83	14	NA	56	4	17	40	36	NA	NA	26	NA	2	121	72	0.115417592	2.79987171	2.689538474	1.190496698	0.711967032	0.801550713	1.59455943
119	BL	60.66794258	2	5	3	1	6	NA	NA	NA	NA	NA	NA	NA	NA	NA	NA	NA	NA	NA	NA	NA	NA	NA	NA	NA	NA	NA	NA	NA	NA	NA	NA	NA	NA	NA	NA	NA	NA	0	NA	NA	NA	NA	NA	NA	NA	NA	NA
120	BL	71.66794258	2	5	5	1	7	NA	NA	NA	NA	NA	NA	NA	NA	NA	NA	NA	NA	NA	0	0	0	40	40	47	0	17	24	NA	88	6	11	29	42	NA	NA	27	NA	2	117	56	0.123516116	1.145425747	3.150576887	0.507463432	0.560001361	1.998509822	1.796404175
120	COVID	71.4	2	5	5	1	7	0	1	0	4	0	0	0	0	2	1	0	1	1	0	0	0	40	40	15.96	0	33.33333333	14	82.25	88	7	8	28	42	8	42	NA	3	NA	NA	NA	NA	NA	NA	NA	NA	NA	NA
121	BL	68.16794258	2	5	1	1	6	NA	NA	NA	NA	NA	NA	NA	NA	NA	NA	NA	NA	NA	0	0	0	100	100	75	100	83	12	NA	96	1	16	38	42	NA	NA	27	NA	NA	133	66	NA	5.57777767	1.428183809	0.582773234	0.460706594	0.761251049	1.565933057
122	BL	65.96794258	2	5	1	1	6	NA	NA	NA	NA	NA	NA	NA	NA	NA	NA	NA	NA	NA	NA	NA	NA	NA	NA	NA	NA	NA	NA	NA	NA	NA	NA	NA	NA	NA	NA	NA	NA	NA	NA	NA	NA	NA	NA	NA	NA	NA	NA
123	BL	67.86794258	1	5	1	1	6	NA	NA	NA	NA	NA	NA	NA	NA	NA	NA	NA	NA	NA	0	0	0	100	100	75	100	100	10	NA	84	2	15	29	36	NA	NA	28	NA	1	154	87	0.267701946	0.868533559	1.947166975	0.612164534	0.541219642	1.630869765	1.627276432
123	COVID	67.6	1	5	1	1	6	1	1	0	4	0	0	0	0	2	1	0	1	0	0	0	0	100	100	65.72	100	100	12	59.5	84	2	11	25	29	20	42	NA	1	NA	NA	NA	NA	NA	NA	NA	NA	NA	NA
124	BL	76.46794258	2	5	2	2	4	NA	NA	NA	NA	NA	NA	NA	NA	NA	NA	NA	NA	NA	0	0	0	100	80	82	100	50	26	NA	96	5	18	32	36	NA	NA	25	NA	3	122	56	0.126536321	NA	NA	NA	NA	NA	NA
124	COVID	76.2	2	5	2	2	4	1	1	0	4	0	0	0	0	1	1	0	1	1	0	0	0	100	40	69.72	100	50	19	66.5	96	6	13	23	36	11	41	NA	6	NA	NA	NA	NA	NA	NA	NA	NA	NA	NA
125	BL	62.86794258	2	5	2	1	6	NA	NA	NA	NA	NA	NA	NA	NA	NA	NA	NA	NA	NA	0	0	0	60	80	37	0	33	30	NA	64	21	20	20	32	NA	NA	30	NA	0	140	68	0.119592848	6.036176346	9.263177609	0.655489476	0.549033503	1.33454438	1.404184086
126	BL	61.96794258	1	5	2	3	7	NA	NA	NA	NA	NA	NA	NA	NA	NA	NA	NA	NA	NA	0	0	1	80	40	60	50	67	16	NA	76	10	17	32	29	NA	NA	29	NA	1	119	74	0.20388871	0.695218281	1.585166639	0.350232842	0.310535568	0.124162591	0.815624069
126	COVID	61.7	1	5	2	3	7	0	1	0	4	0	0	1	0	2	2	0	1	0	0	0	1	40	40	57.44	100	83.33333333	16	112	52	8	16	26	29	17	34	NA	0	NA	NA	NA	NA	NA	NA	NA	NA	NA	NA
127	BL	81.06794258	2	5	5	1	7	NA	NA	NA	NA	NA	NA	NA	NA	NA	NA	NA	NA	NA	0	0	0	100	100	55	100	67	38	NA	28	17	22	30	29	NA	NA	30	NA	0	179	79	0.238232055	4.944755981	12.4144104	0.456189321	0.338914037	0.889874226	1.173152699
127	COVID	80.8	2	5	5	1	7	3	1	0	4	1	0	0	1	1	1	0	1	1	0	0	0	40	80	41.72	50	33.33333333	24	77	72	13	17	34	30	15	43	NA	0	NA	NA	NA	NA	NA	NA	NA	NA	NA	NA
128	BL	70.06794258	2	5	NA	NA	NA	NA	NA	NA	NA	NA	NA	NA	NA	NA	NA	NA	NA	NA	NA	NA	NA	NA	NA	NA	NA	NA	NA	NA	NA	NA	NA	NA	NA	NA	NA	NA	NA	NA	NA	NA	NA	NA	NA	NA	NA	NA	NA
129	BL	61.36794258	1	5	2	1	6	NA	NA	NA	NA	NA	NA	NA	NA	NA	NA	NA	NA	NA	0	0	1	80	80	80	100	92	19	NA	84	9	12	30	34	NA	NA	26	NA	0	127	76	0.22399358	1.66829663	3.275229792	0.421225993	0.399292069	0.783199352	0.731139675
129	COVID	61.1	1	5	2	1	6	0	1	0	4	0	0	0	1	1	1	0	1	0	0	0	1	100	80	77.44	100	100	14	36.75	84	1	14	29	36	19	45	NA	0	NA	NA	NA	NA	NA	NA	NA	NA	NA	NA
130	BL	82.26794258	2	5	2	1	6	NA	NA	NA	NA	NA	NA	NA	NA	NA	NA	NA	NA	NA	NA	NA	NA	NA	NA	NA	NA	NA	NA	NA	NA	NA	NA	NA	NA	NA	NA	NA	NA	NA	NA	NA	NA	NA	NA	NA	NA	NA	NA
131	BL	69.06794258	2	3	5	1	7	NA	NA	NA	NA	NA	NA	NA	NA	NA	NA	NA	NA	NA	NA	NA	NA	100	120	82	100	75	17	NA	96	0	20	31	40	NA	NA	NA	NA	3	157	65	NA	NA	NA	NA	NA	NA	NA
131	COVID	68.8	2	3	5	1	7	1	4	0	4	0	0	0	0	2	2	0	1	1	0	0	0	100	100	35.96	100	16.66666667	13	70	92	2	9	31	40	12	40	NA	2	NA	NA	NA	NA	NA	NA	NA	NA	NA	NA
132	BL	74.86794258	2	3	4	1	2	NA	NA	NA	NA	NA	NA	NA	NA	NA	NA	NA	NA	NA	0	0	0	100	40	72	50	42	24	NA	76	10	22	17	37	NA	NA	24	NA	6	114	55	0.117395136	17.42420568	28.41563553	0.817476473	0.910632056	1.139122561	0.619472534
132	COVID	74.6	2	3	4	1	2	1	2	0	4	0	0	0	0	2	1	0	1	0	0	0	0	100	20	37.72	0	0	24	59.5	68	10	11	20	40	8	40	NA	9	NA	NA	NA	NA	NA	NA	NA	NA	NA	NA
133	BL	79.26794258	2	3	6	1	5	NA	NA	NA	NA	NA	NA	NA	NA	NA	NA	NA	NA	NA	0	0	0	100	80	80	100	100	30	NA	92	4	14	38	36	NA	NA	19	NA	1	142	67	0.147822622	NA	NA	NA	NA	NA	NA
133	COVID	79	2	3	6	1	5	4	1	0	4	0	0	0	0	3	3	1	2	0	0	0	0	100	20	61.44	100	100	38	84	64	13	20	25	41	17	45	NA	4	NA	NA	NA	NA	NA	NA	NA	NA	NA	NA
134	BL	71.86794258	2	3	5	1	4	NA	NA	NA	NA	NA	NA	NA	NA	NA	NA	NA	NA	NA	0	0	0	100	40	65	50	58	16	NA	96	8	8	37	40	NA	NA	27	NA	1	125	71	0.137064626	2.303455043	5.622417267	0.279715488	0.340454529	1.261712836	1.298491023
134	COVID	71.6	2	3	5	1	4	1	2	0	NA	0	NA	0	0	1	1	0	1	0	0	0	0	100	60	61.44	100	75	24	126	92	8.166666667	14	30	27	11	55	NA	2	NA	NA	NA	NA	NA	NA	NA	NA	NA	NA
135	BL	64.96794258	1	5	1	1	5	NA	NA	NA	NA	NA	NA	NA	NA	NA	NA	NA	NA	NA	0	0	0	100	40	75	100	50	33	NA	88	5	26	28	34	NA	NA	27	NA	1	119	58	0.163842165	10.23359374	4.050338742	0.793796784	0.695968917	0.816215495	1.06566379
135	COVID	64.7	1	5	1	1	5	2	1	0	4	0	0	0	0	5	1	0	1	0	0	0	0	100	40	61.72	100	58.33333333	27	66.5	80	10	19	27	33	19	38	NA	1	NA	NA	NA	NA	NA	NA	NA	NA	NA	NA
136	BL	78.66794258	2	5	2	3	7	NA	NA	NA	NA	NA	NA	NA	NA	NA	NA	NA	NA	NA	0	0	1	NA	NA	NA	NA	NA	NA	NA	NA	NA	NA	NA	NA	NA	NA	26	NA	1	119	53	0.142164462	13.3442137	7.864701762	0.543552099	0.528367621	1.661833278	1.188320034
136	COVID	78.4	2	5	2	3	7	2	1	0	4	0	0	0	0	1	2	0	1	0	0	0	0	0	100	47.96	100	58.33333333	16	66.5	68	13	10	13	39	16	43	NA	8	NA	NA	NA	NA	NA	NA	NA	NA	NA	NA
137	BL	77.46794258	2	5	3	1	7	NA	NA	NA	NA	NA	NA	NA	NA	NA	NA	NA	NA	NA	0	0	1	100	80	80	100	83	11	NA	92	0	8	36	42	NA	NA	28	NA	2	127	65	0.122085635	10.12459404	12.01303845	0.402717777	0.413859649	10.13469374	1.445614441
137	COVID	77.2	2	5	3	1	7	0	1	0	4	0	0	0	0	1	1	0	1	0	0	0	0	100	80	73.44	100	100	8	77	96	0	8	35	42	9	56	NA	0	NA	NA	NA	NA	NA	NA	NA	NA	NA	NA
138	BL	63.76794258	2	5	2	1	6	NA	NA	NA	NA	NA	NA	NA	NA	NA	NA	NA	NA	NA	0	0	1	20	40	55	75	75	23	NA	60	1	9	28	42	NA	NA	28	NA	1	159	95	NA	NA	NA	NA	NA	NA	NA
138	COVID	63.5	2	5	2	1	6	1	1	0	4	0	0	1	2	3	1	0	2	1	0	0	0	0	60	57.72	50	83.33333333	18	70	68	9	16	19	37	20	32	NA	0	NA	NA	NA	NA	NA	NA	NA	NA	NA	NA
139	BL	70.96794258	2	3	2	1	7	NA	NA	NA	NA	NA	NA	NA	NA	NA	NA	NA	NA	NA	0	0	1	60	20	42	25	17	30	NA	56	8	18	31	41	NA	NA	28	NA	NA	134	64	NA	0.564077037	2.363341742	0.376711969	0.269422533	2.287230824	1.167085115
139	COVID	70.7	2	3	2	1	7	0	1	0	4	0	0	0	0	3	2	0	1	0	0	0	1	20	20	37.72	0	16.66666667	22	91	80	7	17	27	35	16	40	NA	0	NA	NA	NA	NA	NA	NA	NA	NA	NA	NA
140	BL	68.36794258	2	3	6	1	6	NA	NA	NA	NA	NA	NA	NA	NA	NA	NA	NA	NA	NA	0	0	0	100	60	65	100	100	19	NA	88	6	14	37	39	NA	NA	26	NA	1	150	80	0.167601122	1.881915717	2.151709548	0.532679334	0.589329285	5.366999595	0.515922397
140	COVID	68.1	2	3	6	1	6	0	1	0	4	0	0	0	0	2	2	0	1	0	0	0	0	80	40	49.44	75	91.66666667	20	66.5	76	5	17	28	34	23	39	NA	0	NA	NA	NA	NA	NA	NA	NA	NA	NA	NA
141	BL	65.16794258	2	3	6	1	5	NA	NA	NA	NA	NA	NA	NA	NA	NA	NA	NA	NA	NA	0	0	0	100	80	80	100	100	12	NA	100	0	9	37	42	NA	NA	23	NA	0	133.6666667	NA	8.23E-02	3.85120543	1.736950834	0.504714145	0.414534402	1.29194791	1.157983036
142	BL	60.26794258	2	5	2	2	5	NA	NA	NA	NA	NA	NA	NA	NA	NA	NA	NA	NA	NA	0	1	1	100	40	42	100	58	30	NA	80	10	15	34	40	NA	NA	23	NA	1	128	66	6.76E-02	2.063298024	4.267571252	0.682762134	0.813162622	0.920822628	1.254613718
143	BL	74.36794258	2	3	6	1	4	NA	NA	NA	NA	NA	NA	NA	NA	NA	NA	NA	NA	NA	0	0	1	100	40	47	0	67	24	NA	92	7	10	38	28	NA	NA	22	NA	5	149	60	0.235422984	17.10840367	34.24253663	0.621862226	0.527310146	5.020745975	1.313489362
143	COVID	74.1	2	3	6	1	4	0	2	0	4	0	0	1	0	1	2	0	1	1	0	0	1	100	60	9.72	0	16.66666667	22	70	100	10	8	25	29	11	42	NA	0	NA	NA	NA	NA	NA	NA	NA	NA	NA	NA
144	BL	73.16794258	2	3	5	1	7	NA	NA	NA	NA	NA	NA	NA	NA	NA	NA	NA	NA	NA	0	0	1	100	60	75	100	67	8	NA	100	0	8	40	42	NA	NA	27	NA	2	166	79	0.383042587	9.76E-04	NA	4.47E-03	2.39E-03	0.22199797	NA
144	COVID	72.9	2	3	5	1	7	0	1	0	4	0	0	0	0	1	1	0	1	1	0	0	1	100	80	73.44	100	66.66666667	11	99.75	88	3	8	38	41	15	57	NA	0	NA	NA	NA	NA	NA	NA	NA	NA	NA	NA
146	BL	79.16794258	1	5	2	1	5	NA	NA	NA	NA	NA	NA	NA	NA	NA	NA	NA	NA	NA	0	0	1	100	60	77	100	33	23	NA	84	6	17	31	36	NA	NA	26	NA	0	115	70	0.193131458	3.501123351	1.857841584	0.581314089	0.60497351	1.174288931	1.260980904
146	COVID	78.9	1	5	2	1	5	0	1	0	4	0	0	0	0	1	1	0	1	0	0	0	1	100	60	65.72	100	66.66666667	16	49	92	3	10	33	31	10	55	NA	0	NA	NA	NA	NA	NA	NA	NA	NA	NA	NA
147	BL	75.16794258	2	5	2	1	6	NA	NA	NA	NA	NA	NA	NA	NA	NA	NA	NA	NA	NA	0	0	1	NA	NA	NA	NA	NA	NA	NA	NA	NA	NA	NA	NA	NA	NA	26	NA	0	124	64	8.52E-02	1.101349086	1.898670571	0.508288016	0.512664321	0.829420936	0.859234941
148	BL	67.26794258	1	5	2	1	6	NA	NA	NA	NA	NA	NA	NA	NA	NA	NA	NA	NA	NA	0	0	0	100	40	70	75	83	8	NA	92	0	18	34	36	NA	NA	27	NA	NA	148	71	NA	1.388576824	2.930742515	0.759064383	0.40649148	0.820345186	0.663334673
148	COVID	67	1	5	2	1	6	0	1	0	4	0	0	0	0	1	2	0	1	1	0	0	0	100	80	73.44	100	83.33333333	17	70	100	0	8	28	42	13.71428571	36	NA	4	NA	NA	NA	NA	NA	NA	NA	NA	NA	NA
149	BL	80.56794258	2	5	6	1	7	NA	NA	NA	NA	NA	NA	NA	NA	NA	NA	NA	NA	NA	0	0	1	100	100	80	100	100	8	NA	92	2	11	40	36	NA	NA	27	NA	NA	114	55	NA	6.472158183	5.808890998	0.560161664	0.501542132	1.160237305	1.088952804
149	COVID	80.3	2	5	6	1	7	0	1	0	4	0	0	0	0	1	1	0	1	1	0	0	0	100	100	80	100	83.33333333	9	98	100	1	10	40	42	12	60	NA	0	NA	NA	NA	NA	NA	NA	NA	NA	NA	NA
150	BL	76.46794258	2	5	6	1	6	NA	NA	NA	NA	NA	NA	NA	NA	NA	NA	NA	NA	NA	0	0	1	100	80	75	100	100	9	NA	100	1	8	39	29	NA	NA	27	NA	0	128	58	8.11E-02	0.561007942	1.510731986	0.363364131	0.27499268	0.421558754	1.063709105
150	COVID	76.2	2	5	6	1	6	0	3	0	4	0	0	0	0	1	1	0	1	0	0	0	1	100	80	73.44	100	100	17	61.25	100	0	8	36	42	14	55	NA	0	NA	NA	NA	NA	NA	NA	NA	NA	NA	NA
151	BL	67.06794258	2	5	5	3	6	NA	NA	NA	NA	NA	NA	NA	NA	NA	NA	NA	NA	NA	1	0	1	40	40	42	0	33	21	NA	64	10	22	31	31	NA	NA	26	NA	2	155	82	0.558935562	1.518439759	7.317563989	0.557348586	0.349924404	1.355487031	2.826116596
152	BL	72.16794258	2	5	2	1	6	NA	NA	NA	NA	NA	NA	NA	NA	NA	NA	NA	NA	NA	0	0	0	100	40	22	50	50	23	NA	84	0	13	28	40	NA	NA	28	NA	2	93	46	4.51E-02	1.135819993	7.210642845	0.520896645	0.311653805	0.995280595	1.638211551
152	COVID	71.9	2	5	2	1	6	0	6	0	4	1	0	0	0	1	1	0	1	1	0	0	0	100	80	3.96	50	33.33333333	20	52.5	88	6	13	28	40	11	31	NA	3	NA	NA	NA	NA	NA	NA	NA	NA	NA	NA
153	BL	68.56794258	2	5	1	1	5	NA	NA	NA	NA	NA	NA	NA	NA	NA	NA	NA	NA	NA	NA	NA	NA	NA	NA	NA	NA	NA	NA	NA	NA	NA	NA	NA	NA	NA	NA	NA	NA	NA	NA	NA	NA	NA	NA	NA	NA	NA	NA
154	BL	64.26794258	2	5	5	1	7	NA	NA	NA	NA	NA	NA	NA	NA	NA	NA	NA	NA	NA	0	0	0	100	20	35	75	25	15	NA	68	9.882352941	16	31	40	NA	NA	30	NA	2	150	78	0.201905644	6.551866139	5.139169622	0.471755832	0.54033752	1.164001615	1.418596602
154	COVID	64	2	5	5	1	7	2	1	0	3	1	0	1	2	1	1	0	1	1	0	0	1	80	40	19.96	50	66.66666667	21	45.5	68	9	14	31	40	17	50	NA	3	NA	NA	NA	NA	NA	NA	NA	NA	NA	NA
155	BL	68.86794258	2	5	5	1	5	NA	NA	NA	NA	NA	NA	NA	NA	NA	NA	NA	NA	NA	NA	NA	NA	NA	NA	NA	NA	NA	NA	NA	NA	NA	NA	NA	NA	NA	NA	NA	NA	NA	NA	NA	NA	NA	NA	NA	NA	NA	NA
156	BL	68.16794258	2	5	2	1	7	NA	NA	NA	NA	NA	NA	NA	NA	NA	NA	NA	NA	NA	0	0	0	100	40	75	100	100	15	NA	88	0	12	34	41	NA	NA	30	NA	3	109	66	0.269851363	9.29151398	4.550578067	0.792250684	0.461672251	0.829983236	1.832620628
156	COVID	67.9	2	5	2	1	7	0	1	0	4	0	0	1	1	2	1	0	1	1	0	0	0	80	20	57.72	100	100	15	84	88	0	14	28	40	13	54	NA	2	NA	NA	NA	NA	NA	NA	NA	NA	NA	NA
157	BL	76.76794258	2	5	2	1	7	NA	NA	NA	NA	NA	NA	NA	NA	NA	NA	NA	NA	NA	0	0	1	100	60	65	100	67	17	NA	88	2	12	28	40	NA	NA	23	NA	1	116	54	0.149295943	10.54231571	6.131950676	0.533051535	0.481176928	0.995274059	1.545659348
157	COVID	76.5	2	5	2	1	7	2	3	0	4	1	0	0	0	2	1	0	1	0	0	0	1	100	80	57.72	100	50	16	50.75	64	15	18	32	40	22	45	NA	2	NA	NA	NA	NA	NA	NA	NA	NA	NA	NA
158	BL	67.36794258	1	5	2	1	6	NA	NA	NA	NA	NA	NA	NA	NA	NA	NA	NA	NA	NA	NA	NA	NA	NA	NA	NA	NA	NA	NA	NA	NA	NA	NA	NA	NA	NA	NA	NA	NA	NA	NA	NA	NA	NA	NA	NA	NA	NA	NA
159	BL	67.56794258	2	5	1	1	6	NA	NA	NA	NA	NA	NA	NA	NA	NA	NA	NA	NA	NA	0	0	1	100	80	80	100	50	12	NA	80	3	8	36	37	NA	NA	29	NA	1	120	60	0.100319561	3.922521065	5.076139445	0.503354816	0.433589307	1.496794811	1.175518074
159	COVID	67.3	2	5	1	1	6	0	1	0	4	1	0	1	2	4	2	0	2	0	0	0	1	100	80	69.44	100	66.66666667	14	98	68	7	13	32	37	20	47	NA	0	NA	NA	NA	NA	NA	NA	NA	NA	NA	NA
160	BL	75.46794258	1	5	2	1	5	NA	NA	NA	NA	NA	NA	NA	NA	NA	NA	NA	NA	NA	0	0	0	100	40	80	100	100	8	NA	92	2	12	40	35	NA	NA	27	NA	4	162.6666667	NA	0.3755097	1.102950735	3.23062562	0.757878292	0.588123047	1.209333069	1.720733815
160	COVID	75.2	1	5	2	1	5	0	1	0	4	0	0	1	0	1	1	0	1	0	0	0	0	100	60	80	100	100	12	77	92	9	8	38	40	9	43	NA	0	NA	NA	NA	NA	NA	NA	NA	NA	NA	NA
161	BL	73.86794258	1	5	2	1	7	NA	NA	NA	NA	NA	NA	NA	NA	NA	NA	NA	NA	NA	NA	NA	NA	NA	NA	NA	NA	NA	NA	NA	NA	NA	NA	NA	NA	NA	NA	NA	NA	NA	NA	NA	NA	NA	NA	NA	NA	NA	NA
162	BL	68.86794258	2	5	2	1	7	NA	NA	NA	NA	NA	NA	NA	NA	NA	NA	NA	NA	NA	NA	NA	NA	NA	NA	NA	NA	NA	NA	NA	NA	NA	NA	NA	NA	NA	NA	NA	NA	NA	NA	NA	NA	NA	NA	NA	NA	NA	NA
163	BL	72.36794258	NA	5	1	1	5	NA	NA	NA	NA	NA	NA	NA	NA	NA	NA	NA	NA	NA	0	0	0	100	80	75	100	100	10	NA	84	10	20	35	37	NA	NA	22	NA	1	131	63	NA	0.632661004	3.772012708	0.50435033	0.318394503	0.675557123	1.150129615
164	BL	69.56794258	2	5	1	1	4	NA	NA	NA	NA	NA	NA	NA	NA	NA	NA	NA	NA	NA	0	0	1	100	100	75	NA	100	12	NA	76	1	9	40	40	NA	NA	27	NA	0	138	70	9.74E-02	2.041457764	6.017773172	0.547567422	0.536555905	1.151515943	1.202791422
164	COVID	69.3	2	5	1	1	4	0	6	0	4	0	0	0	0	2	1	0	1	1	0	0	1	100	100	77.44	100	100	13	70	92	3	8	38	36	10	60	NA	0	NA	NA	NA	NA	NA	NA	NA	NA	NA	NA
165	BL	68.46794258	2	NA	2	3	7	NA	NA	NA	NA	NA	NA	NA	NA	NA	NA	NA	NA	NA	NA	NA	NA	80	40	62	50	83	20	NA	80	10	19	31	35	NA	NA	NA	NA	0	128	NA	NA	4.505886265	3.301634673	0.445357312	0.407485124	0.742609637	1.033499776
165	COVID	68.2	2	NA	2	3	7	0	2	0	4	0	0	1	0	1	1	0	1	0	0	0	1	100	40	37.72	100	66.66666667	21	68.25	56	11	21	24	37	15	32	NA	2	NA	NA	NA	NA	NA	NA	NA	NA	NA	NA
166	BL	68.76794258	2	5	5	1	6	NA	NA	NA	NA	NA	NA	NA	NA	NA	NA	NA	NA	NA	0	0	1	100	100	80	100	100	12	NA	96	0	8	40	41	NA	NA	28	NA	1	129	81	0.134967595	3.131592339	1.429997949	0.441654246	0.34545245	15.9407388	1.202583054
167	BL	70.86794258	2	NA	2	1	6	NA	NA	NA	NA	NA	NA	NA	NA	NA	NA	NA	NA	NA	0	0	1	100	80	60	100	75	24	NA	80	6	17	30	37	NA	NA	27	NA	1	135	78	0.189859703	4.872978269	5.942392942	0.407516461	0.362025588	0.937329558	0.580547846
167	COVID	70.6	2	NA	2	1	6	4	1	0	4	0	0	1	2	3	1	0	1	0	0	0	1	80	80	49.72	100	66.66666667	35	61.25	40	26	27	10	27	22	27	NA	4	NA	NA	NA	NA	NA	NA	NA	NA	NA	NA
168	BL	82.56794258	2	5	2	1	7	NA	NA	NA	NA	NA	NA	NA	NA	NA	NA	NA	NA	NA	0	0	1	100	40	22	100	33	11	NA	96	3	17	29	40	NA	NA	27	NA	3	162	70	0.2542529	NA	NA	NA	NA	NA	NA
168	COVID	82.3	2	5	2	1	7	2	1	0	4	0	0	0	0	1	1	0	1	1	0	0	0	40	40	23.96	50	50	16	73.5	88	7	20	22	39	17	33	NA	2	NA	NA	NA	NA	NA	NA	NA	NA	NA	NA
169	BL	80.56794258	2	5	6	1	5	NA	NA	NA	NA	NA	NA	NA	NA	NA	NA	NA	NA	NA	0	0	1	40	40	32	0	17	33	NA	68	NA	21	32	32	NA	NA	23	NA	0	155	88	0.357266226	5.004439728	15.5716538	0.704305506	0.421414053	3.395550429	1.242903626
170	BL	64.26794258	1	5	1	1	6	NA	NA	NA	NA	NA	NA	NA	NA	NA	NA	NA	NA	NA	NA	NA	NA	NA	NA	NA	NA	NA	NA	NA	NA	NA	NA	NA	NA	NA	NA	NA	NA	NA	NA	NA	NA	NA	NA	NA	NA	NA	NA
171	BL	75.06794258	1	NA	1	1	5	NA	NA	NA	NA	NA	NA	NA	NA	NA	NA	NA	NA	NA	NA	NA	NA	NA	NA	NA	NA	NA	NA	NA	NA	NA	NA	NA	NA	NA	NA	NA	NA	NA	NA	NA	NA	NA	NA	NA	NA	NA	NA
172	BL	60.86794258	2	NA	2	1	5	NA	NA	NA	NA	NA	NA	NA	NA	NA	NA	NA	NA	NA	NA	NA	NA	NA	NA	NA	NA	NA	NA	NA	NA	NA	NA	NA	NA	NA	NA	NA	NA	NA	NA	NA	NA	NA	NA	NA	NA	NA	NA
173	BL	74.16794258	2	NA	5	1	4	NA	NA	NA	NA	NA	NA	NA	NA	NA	NA	NA	NA	NA	0	0	1	80	40	60	100	92	20	NA	88	4	9	39	41	NA	NA	26	NA	2	163	79	NA	NA	NA	NA	NA	NA	NA
173	COVID	73.9	2	NA	5	1	4	0	2	0	4	0	0	0	0	2	1	0	1	1	0	0	1	60	40	53.72	100	83.33333333	19	71.75	76	4	10	29	34	15	49	NA	0	NA	NA	NA	NA	NA	NA	NA	NA	NA	NA
174	BL	65.06794258	2	NA	1	1	5	NA	NA	NA	NA	NA	NA	NA	NA	NA	NA	NA	NA	NA	0	1	2	100	60	77	100	25	23	NA	76	4	25	29	34	NA	NA	23	NA	1	124	70	NA	NA	NA	NA	NA	NA	NA
174	COVID	64.8	2	NA	1	1	5	1	2	0	4	0	0	1	0	3	2	1	2	1	0	1	0	100	60	69.44	100	91.66666667	24	80.5	76	9	21	25	29	26	41	NA	0	NA	NA	NA	NA	NA	NA	NA	NA	NA	NA
175	BL	63.86794258	1	5	2	1	7	NA	NA	NA	NA	NA	NA	NA	NA	NA	NA	NA	NA	NA	NA	NA	NA	100	80	82	100	100	13	NA	88	2	12	30	34	NA	NA	NA	NA	2	156	78	NA	0.371479506	1.616305972	0.320541259	0.301791802	0.790928705	0.894671601
176	BL	72.26794258	1	5	2	1	6	NA	NA	NA	NA	NA	NA	NA	NA	NA	NA	NA	NA	NA	0	0	1	100	100	80	100	100	12	NA	96	2	11	40	36	NA	NA	25	NA	1	133	67	0.23020249	1.432042377	1.008912111	0.487491938	0.289958288	0.637994469	1.03365672
176	COVID	72	1	5	2	1	6	0	1	0	4	0	0	1	1	2	1	0	1	0	0	1	1	100	60	69.44	100	100	14	12.25	80	1	13	39	42	9	56	NA	0	NA	NA	NA	NA	NA	NA	NA	NA	NA	NA
177	BL	79.66794258	2	5	6	1	7	NA	NA	NA	NA	NA	NA	NA	NA	NA	NA	NA	NA	NA	0	0	0	NA	NA	NA	NA	NA	NA	NA	NA	NA	NA	NA	NA	NA	NA	23	NA	5	163	85	0.191642686	1.434480902	4.1369372	0.531835937	0.304341628	1.311015876	1.445835312
178	BL	83.06794258	2	3	NA	NA	NA	NA	NA	NA	NA	NA	NA	NA	NA	NA	NA	NA	NA	NA	NA	NA	NA	NA	NA	NA	NA	NA	NA	NA	NA	NA	NA	NA	NA	NA	NA	NA	NA	NA	NA	NA	NA	NA	NA	NA	NA	NA	NA
179	BL	69.06794258	2	NA	2	2	5	NA	NA	NA	NA	NA	NA	NA	NA	NA	NA	NA	NA	NA	0	0	0	100	60	72	100	83	20	NA	88	6	12	39	29	NA	NA	26	NA	1	140	69	0.117110344	0.347993332	1.281172951	0.318531922	0.270238019	0.415411997	1.02134586
179	COVID	68.8	2	NA	2	2	5	1	1	0	4	0	0	0	0	1	2	0	1	0	0	0	0	100	40	49.72	100	100	29	38.5	80	12	18	NA	35	23	52	NA	1	NA	NA	NA	NA	NA	NA	NA	NA	NA	NA
180	BL	69.56794258	2	3	1	1	5	NA	NA	NA	NA	NA	NA	NA	NA	NA	NA	NA	NA	NA	NA	NA	NA	100	60	72	100	83	21	NA	88	6	10	28	42	NA	NA	NA	NA	3	130	64	NA	17.95313066	5.018278587	0.580480741	0.556405841	2.623741394	1.493719392
181	BL	67.16794258	1	3	1	1	7	NA	NA	NA	NA	NA	NA	NA	NA	NA	NA	NA	NA	NA	0	0	0	100	100	72	100	100	16	NA	84	9	23	39	40	NA	NA	25	NA	0	147	75	NA	5.637833357	9.627693147	0.476981755	0.455017499	1.949954448	1.524491118
181	COVID	66.9	1	3	1	1	7	0	2	0	3	0	0	1	2	5	5	1	2	1	0	0	1	100	60	61.72	100	83.33333333	9	80.5	88	12	10	36	42	10	53	NA	0	NA	NA	NA	NA	NA	NA	NA	NA	NA	NA
182	BL	67.06794258	2	5	2	1	7	NA	NA	NA	NA	NA	NA	NA	NA	NA	NA	NA	NA	NA	0	0	2	100	60	80	100	100	22	NA	88	1	15	38	42	NA	NA	30	NA	1	133	76	0.12254534	0.26796617	2.418440908	0.493639604	0.368734225	0.6416641	1.250519158
182	COVID	66.8	2	5	2	1	7	1	1	0	3	0	0	0	0	1	2	0	1	1	0	0	1	80	40	45.44	100	91.66666667	15	80.5	80	7	22	36	36	12	51	NA	1	NA	NA	NA	NA	NA	NA	NA	NA	NA	NA
